# Supplementary material for: scHiCEmbed: Bin-Specific Embeddings of Single-Cell Hi-C Data Using Graph Auto-Encoders
Source: Genes (Basel). 2022 Jun 11;13(6):1048. doi: 10.3390/genes13061048 (PMC9222580; doi:10.3390/genes13061048)
Supplement: Supplementary file 1 [file genes-13-01048-s001.zip]

Archive with 1 entries (1 files):
- genes-1739921-supplementary.pdf
